# Supplementary material for: Fasting hepatic de novo lipogenesis is not reliably assessed using circulating fatty acid markers
Source: Am J Clin Nutr. 2019 Feb 5;109(2):260–8. doi: 10.1093/ajcn/nqy304 (PMC6367991; doi:10.1093/ajcn/nqy304)
Supplement: nqy304_Supplemental_File [file nqy304_supplemental_file.zip]

Archive with 1 entries (1 files):
- Revised_Supplemental Figure 1 - Flowchart.pptx
